# Supplementary material for: Spread Layers of Lysozyme Microgel at Liquid Surface
Source: Polymers (Basel). 2022 Sep 23;14(19):3979. doi: 10.3390/polym14193979 (PMC9570608; doi:10.3390/polym14193979)
Supplement: Supplementary file 1 [file polymers-14-03979-s001.zip]

Archive with 1 entries (1 files):
- SUPPORTING INFORMATION LYS SPH_2.pdf
